# Supplementary material for: Cortical vein involvement and its influence in a cohort of adolescents with cerebral venous thrombosis
Source: Thromb J. 2023 Jul 24;21:78. doi: 10.1186/s12959-023-00521-3 (PMC10367417; doi:10.1186/s12959-023-00521-3)
Supplement: Supplementary file 1 — Supplementary Material 1 [file 12959_2023_521_MOESM1_ESM.xlsx]

## Sheet: Sheet1
Supplementary Table 1 Acute Management, and Outcome of CVT in Adolescents.
		Total	Non-CVT	CVT	P value
		(n = 53)	(n = 32)	(n = 21)
	Acute therapeutic management
	Initial antithrombotic, n(%)	47 (88.7)	28 (87.5)	19 (90.5)	1
	Thrombolysis，n(%)	10 (18.9)	8 (25)	2 (9.5)	0.282
	Thrombectomy，n(%)	9 (17.0)	5 (15.6)	4 (19)	1
	Outcome
	Mean follow-up time, mo(IQR)	12	12	12	0.924
		(10.0, 15.0)	(9.2, 15.0)	(10.0, 13.0)
	Recurrence, n(%)	7/40 (17.5)	4/22 (18.2)	3/18 (16.7)	0.691
	Recanalization, n(%)				0.839
	complete	9/35 (25.7)	4/19(21.1)	5/16 (31.2)
	partial	24/35 (68.6)	14/19 (73.7)	10/16 (62.5)
	mRS 0-1, n(%)	34/37 (91.9)	18/20 (90)	16/17 (94.1)	1
	Resident symptoms, n(%)
	Headache	11/33 (33.3)	7/17 (41.2)	4/16 (25)	0.325
	Visual impairment	7/32 (21.9)	4/16 (25)	3 (18.8)	1
	Neurological deficits	1/32 (3.1)	0/16(0)	1/16(6.2)	1
	Decreased work ability	3/18 (16.7)	3/11 (27.3)	0/7 (0)	0.245
	Abbreviations: CVT, cortical vein thrombosis; IQR, interquartile range.
