# Supplementary material for: Cortical vein involvement and its influence in a cohort of adolescents with cerebral venous thrombosis
Source: Thromb J. 2023 Jul 24;21:78. doi: 10.1186/s12959-023-00521-3 (PMC10367417; doi:10.1186/s12959-023-00521-3)
Supplement: Supplementary file 3 — Supplementary Material 3 [file 12959_2023_521_MOESM3_ESM.xlsx]

## Sheet: Sheet1
Supplementary Table 3 Imaging Characteristics of CVT in Adolescents according to Sex.
	Total (n = 53)	Male	Female	P value
		(n = 29)	(n = 24)
Imaging characteristics at admission, n(%)
Edema	11 (20.8)	4 (13.8)	7 (29.2)	0.194
Venous infarction	15 (28.3)	6 (20.7)	9 (37.5)	0.176
Parenchymal hemorrhage	14 (26.4)	6 (20.7)	8 (33.3)	0.299
Mass effect, n(%)				0.449
Mild	2 ( 3.8)	1 (3.4)	1 (4.2)
Severe	2 ( 3.8)	0 (0)	2 (8.3)
Acute sites of thrombosis, n(%)
Superior sagittal sinus	36 (67.9)	19 (65.5)	17 (70.8)	0.68
Right transverse sinus	32 (60.4)	21 (72.4)	11 (45.8)	0.049
Left transverse sinus	24 (45.3)	13 (44.8)	11 (45.8)	0.942
Right sigmoid sinus	23 (43.4)	16 (55.2)	7 (29.2)	0.057
Left sigmoid sinus	14 (26.4)	9 (31)	5 (20.8)	0.402
Right internal jugular vein	15 (28.3)	12 (41.4)	3 (12.5)	0.02
Left internal jugular vein	10 (18.9)	5 (17.2)	5 (20.8)	1
Straight sinus	13 (24.5)	8 (27.6)	5 (20.8)	0.57
Torcular herophili	15 (28.3)	7 (24.1)	8 (33.3)	0.459
CVT incidence, n(%)	21 (39.6)	9 (31)	12 (50)	0.16
Multiple lesions*, n(%)	24 (45.3)	11 (37.9)	13 (54.2)	0.237
Initial imaging review days, (IQR)	12	12	12	0.203
	(10.0, 15.0)	(11.0, 16.5)	(9.0, 13.0)
Initial recanalization, n(%)	36/49(73.5)	20/26(76.9)	16/23(69.6)	0.56
Abbreviations: CVT, cortical vein thrombosis; IQR, interquartile range.
* Number of sites involved more than 3.
