# Supplementary material for: Cortical vein involvement and its influence in a cohort of adolescents with cerebral venous thrombosis
Source: Thromb J. 2023 Jul 24;21:78. doi: 10.1186/s12959-023-00521-3 (PMC10367417; doi:10.1186/s12959-023-00521-3)
Supplement: Supplementary file 4 — Supplementary Material 4 [file 12959_2023_521_MOESM4_ESM.xlsx]

## Sheet: Sheet1
Supplementary Table 4 Outcome After CVST in Adolescents according to Sex.
	Total (n = 53)	Male	Female	P value
		(n = 29)	(n = 24)
Acute therapeutic management
Initial antithrombotic, n(%)	47 (88.7)	28 (96.6)	19 (79.2)	0.08
Thrombolysis，n(%)	10 (18.9)	7 (24.1)	3 (12.5)	0.318
Thrombectomy，n(%)	9 (17.0)	7 (24.1)	2 (8.3)	0.16
Mean follow-up time, mo(IQR)	12	12	12	0.203
	(10.0, 15.0)	(11.0, 16.5)	(9.0, 13.0)
Recurrence, n(%)	7/39 (17.5)	5/22 (22.7)	2/18 (11.1)	0.427
Recanalization, n(%)				0.599
complete	9/35 (25.7)	6 /21(28.6)	3/14 (21.4)
partial	24/35 (68.6)	13/21 (61.9)	11/14 (78.6)
mRS 0-1, n(%)	34/37 (91.9)	18/19 (94.7)	16/18 (88.9)	0.604
Resident symptoms, n(%)
Headache	11/33(33.3)	2/16 (12.5)	9/17 (52.9)	0.014
Visual impairment	7/32 (21.9)	3/16 (18.8)	4/16 (25)	1
Neurological deficits	1/32 (3.1)	0/15 (0)	1/17 (5.9)	1
Neuropsychological symptoms	5/21 (23.8)	1/11 (9.1)	4/10 (40)	0.149
Abbreviations: CVT, cortical vein thrombosis; CVST, cerebral venous thrombosis; IQR, interquartile range; mRS，modified Rankin Scale.
